# Supplementary material for: The Role of Brachytherapy in the Management of Oral Squamous Cell Carcinoma: A Systematic Review
Source: J Clin Med. 2025 Aug 26;14(17):6033. doi: 10.3390/jcm14176033 (PMC12429441; doi:10.3390/jcm14176033)
Supplement: Supplementary file 1 [file jcm-14-06033-s001.zip]

Archive with 5 entries (5 files):
- Supplementary S1.pdf
- Supplementary Table 1.xlsx
- Supplementary Table 2.pdf
- Supplementary Table 3.csv
- Supplementary Table 4.pdf
