# Supplementary material for: The Role of Brachytherapy in the Management of Oral Squamous Cell Carcinoma: A Systematic Review
Source: J Clin Med. 2025 Aug 26;14(17):6033. doi: 10.3390/jcm14176033 (PMC12429441; doi:10.3390/jcm14176033)
Supplement: Supplementary file 1 [file jcm-14-06033-s001.zip › Supplementary Table 1.xlsx]

## Sheet: Foglio2
DATABASE	SEARCH
PUBMED	(("mouth neoplasm*"[MeSH] OR "oral squamous cell carcinoma") AND (Brachytherapy))
SCOPUS	(("mouth neoplasm*"[MeSH] OR "oral squamous cell carcinoma") AND (Brachytherapy))
WEB OF SCIENCE	(("mouth neoplasm*"[MeSH] OR "oral squamous cell carcinoma") AND (Brachytherapy))
