# Supplementary material for: The Role of Brachytherapy in the Management of Oral Squamous Cell Carcinoma: A Systematic Review
Source: J Clin Med. 2025 Aug 26;14(17):6033. doi: 10.3390/jcm14176033 (PMC12429441; doi:10.3390/jcm14176033)
Supplement: Supplementary file 1 [file jcm-14-06033-s001.zip › Supplementary Table 3.csv]

Authors	Selection (4 stars)	Comparability (2 stars)	Outcome (3 stars)	Total Score
Goineau 2015	★★★★	★★	★★★	9
Lapeyre 2000	★★★	★	★★	6
Grabenbauer	★★★	★	★★	6
Barrett 2002	★★★★	★★	★★★	9
Hosokawa 2003	★★★	★	★★	6
Gibbs 2003	★★★	★	★	5
Lapeyre 2004	★★★★	★★	★★★	9
Umeda 2005	★★★★	★★	★★★	9
Karakoyun-Celik 2005	★★★★	★★	★★	8
Le Scodan 2005	★★★	★	★★	6
Ihara 2005	★★★★	★	★★★	8
Kakimoto 2006	★★★★	★★	★★★	9
Lock 2011	★★★★	★	★★	7
Tucek 2011	★★★	★	★★	6
Chatani 2012	★★★★	★★	★★★	9
Ghadjar 2012	★★★★	★	★★	7
Rio 2013	★★★★	★	★★	7
Stannard	★★★★	★★	★★	8
Feldman 2014	★★★★	★	★★	7
Guinot 2014	★★★	★	★★	6
Kazemian 2017	★★★	★★	★★	7
Jie 2018	★★★★	★★	★★★	9
Vedasoundaram 2020	★★★★	★	★★	7
Takacsi-Nagy 2022	★★★★	★	★★	7
Barrett 2004	★★★★	★★	★★★	9
Schweizer 2025	★★★★	★★	★★★	9
